# Supplementary material for: Safety and Efficacy of Bispecific Antibody Treatment in Relapsed/Refractory Multiple Myeloma: A Systematic Review and Meta-Analysis of Proportions from Clinical Trials
Source: Cancers (Basel). 2025 Aug 22;17(17):2727. doi: 10.3390/cancers17172727 (PMC12427194; doi:10.3390/cancers17172727)
Supplement: Supplementary file 1 [file cancers-17-02727-s001.zip]

Archive with 1 entries (1 files):
- cancers-3830963-supplementary.pdf
